# Supplementary material for: Antibiotics Use in COVID-19 Patients: A Systematic Literature Review
Source: J Clin Med. 2022 Dec 4;11(23):7207. doi: 10.3390/jcm11237207 (PMC9739751; doi:10.3390/jcm11237207)
Supplement: Supplementary file 1 [file jcm-11-07207-s001.zip]

Archive with 1 entries (1 files):
- jcm-1981421-supplementary.pdf
